# Supplementary material for: User Experience of a Semi-Immersive Musical Serious Game to Stimulate Cognitive Functions in Hospitalized Older Patients: Questionnaire Study
Source: JMIR Serious Games. 2025 Jan 6;13:e57030. doi: 10.2196/57030 (PMC11728198; doi:10.2196/57030)
Supplement: Multimedia Appendix 2 [file games-v13-e57030-s002.xlsx]

## Sheet: UX items - All
UX results by items for all the participants (n=66)
AttrakDiff:
Items	Mean	Standard deviation	Minimum	Maximum	Median
ATT2	2.017	1.097	-2	3	2
ATT3	2.067	0.88	0	3	2
ATT7	1.9	1.037	-3	3	2
QHI1	2.133	0.769	0	3	2
QHI5	1.583	1.109	-2	3	2
QHI6	1.567	1.11	-2	3	2
QHS1	1.7	1.266	-2	3	2
QHS5	1.9	1.003	0	3	2
QHS7	1.75	1.284	-2	3	2
QP2	1.6	1.21	-2	3	2
QP3	1.617	0.865	-1	3	2
QP7	1.833	1.011	0	3	2
meCUE (dimensions I, II, III):
Item	Mean	standard deviation	Minimum	Maximum	Median
A2	5.783	1.121	2	7	6
F1	5.867	0.999	4	7	6
F2	5.783	1.01	4	7	6
IN1	4.45	1.534	2	7	4
IN2	5.483	1.321	2	7	6
NA1	5.75	1.361	1	7	6
NA2	5.75	1.385	1	7	6
ND1	5.483	1.513	2	7	6
ND2	6.05	1.141	1	7	6
PA1	5.55	1.141	2	7	6
PA3	5.6	1.21	3	7	6
PD1	5.883	1.121	2	7	6
PD3	5.4	1.224	2	7	6
S1	4.683	1.295	2	7	4
U1	5.683	1.081	2	7	6
U3	6.083	0.829	4	7	6
meCUE (dimension IV):
Item	Mean	standard deviation	Minimum	Maximum	Median
Mod4	3.917	0.869	2	5	4

## Sheet: UX items - MNCD groups
UX results by items for all the 2 groups of patients, with (n=29) and without (n=27) Major NeuroCognitive Disorders (MNCD)
AttrakDiff:
Items	MNCD	Mean	Standard deviation	Minimum	Maximum	Median
ATT2	with	2.07	1.07	0	3	2
	without	2.04	1.19	-2	3	2
ATT3	with	1.93	0.923	0	3	2
	without	2.22	0.801	1	3	2
ATT7	with	2.03	0.865	0	3	2
	without	1.82	1.21	-3	3	2
QHI1	with	2.17	0.759	1	3	2
	without	2.07	0.829	0	3	2
QHI5	with	1.59	1.27	-2	3	2
	without	1.56	0.974	0	3	2
QHI6	with	1.66	0.897	0	3	2
	without	1.37	1.30	-2	3	2
QHS1	with	1.79	1.08	-2	3	2
	without	1.70	1.49	-2	3	2
QHS5	with	2	1.03	0	3	2
	without	1.78	0.974	0	3	2
QHS7	with	1.52	1.50	-2	3	2
	without	1.93	1.03	-1	3	2
QP2	with	1.45	1.24	-2	3	1
	without	1.74	1.23	-1	3	2
QP3	with	1.69	1.00	0	3	2
	without	1.59	0.747	-1	3	2
QP7	with	1.79	1.11	0	3	2
	without	1.93	0.874	0	3	2
meCUE (dimensions I, II, III):
Item	MNCD	Mean	Standard deviation	Minimum	Maximum	Median
A2	with	6	1.03	3	7	6
	without	5.59	1.12	2	7	6
F1	with	5.79	1.05	4	7	6
	without	5.82	0.962	4	7	6
F2	with	5.86	0.875	4	7	6
	without	5.74	1.16	4	7	6
IN1	with	4.83	1.47	2	7	5
	without	4.07	1.54	2	7	4
IN2	with	5.59	1.38	2	7	6
	without	5.48	1.31	2	7	6
NA1	with	5.72	1.49	1	7	6
	without	5.82	1.27	3	7	6
NA2	with	5.79	1.52	1	7	6
	without	5.63	1.33	3	7	6
ND1	with	5.41	1.43	2	7	6
	without	5.52	1.60	2	7	6
ND2	with	6.03	1.35	1	7	6
	without	6.07	0.997	3	7	6
PA1	with	5.55	1.12	3	7	6
	without	5.67	1.04	4	7	6
PA3	with	5.86	1.06	4	7	6
	without	5.37	1.36	3	7	5
PD1	with	6.10	0.86	4	7	6
	without	5.67	1.39	2	7	6
PD3	with	5.69	1.04	4	7	6
	without	5.15	1.38	2	7	5
S1	with	5.07	1.16	4	7	5
	without	4.37	1.30	2	7	4
U1	with	5.55	1.21	2	7	6
	without	5.74	0.984	4	7	6
U3	with	5.86	0.833	4	7	6
	without	6.26	0.813	5	7	6
meCUE (dimension IV):
Item	MNCD	Mean	standard deviation	Minimum	Maximum	Median
Mod4	with	4.07	0.923	2	5	4
	without	3.82	0.834	2	5	4

## Sheet: UX dimensions - All
UX results by dimensions for all the participants (n=66)
AttrakDiff:
Dimensions	Mean	Standard deviation	Minimum	Maximum	Median
ATT	1.99	1.01	-3	3	2
QHI	1.76	1.04	-2	3	2
QHS	1.78	1.19	-2	3	2
QP	1.68	1.04	-2	3	2
meCUE (dimensions I, II, III):
Dimensions	Mean	standard deviation	Minimum	Maximum	Median
I - Perceptions	5.64	1.14	2	7	6
II - Emotions	5.69	1.28	1	7	6
III - Consequences	5	1.53	2	7	5
meCUE (dimension IV):
Item	Mean	standard deviation	Minimum	Maximum	Median
Mod4	3.917	0.869	2	5	4

## Sheet: UX dimensions - MNCD groups
UX results by dimensions for all the 2 groups of patients, with (n=29) and without (n=27) Major NeuroCognitive Disorders (MNCD)
AttrakDiff:
Items	MNCD	Mean	Standard deviation	Minimum	Maximum	Median
ATT	with	2.01	0.946	0	3	2
	without	2.02	1.08	-3	3	2
HQI	with	1.80	1.02	-2	3	2
	without	1.67	1.08	-2	3	2
HQS	with	1.77	1.23	-2	3	2
	without	1.80	1.18	-2	3	2
PQ	with	1.64	1.12	-2	3	2
	without	1.75	0.969	-1	3	2
meCUE (dimensions I, II, III):
Item	MNCD	Mean	Standard deviation	Minimum	Maximum	Median
I - Perceptions	with	5.69	1.07	2	7	6
	without	5.59	1.20	2	7	6
II - Emotions	with	5.77	1.25	1	7	6
	without	5.61	1.31	2	7	6
III - Consequences	with	5.21	1.46	2	7	5
	without	4.78	1.59	2	7	5
meCUE (dimension IV):
Item	MNCD	Mean	standard deviation	Minimum	Maximum	Median
Mod4	with	4.07	0.923	2	5	4
	without	3.82	0.834	2	5	4
